# Supplementary material for: Low CO2 levels of the entire Pleistocene epoch
Source: Nat Commun. 2019 Sep 25;10:4342. doi: 10.1038/s41467-019-12357-5 (PMC6761161; doi:10.1038/s41467-019-12357-5)
Supplement: Supplementary file 3 — Supplementary Data [file 41467_2019_12357_MOESM3_ESM.xlsx]

## Sheet: Tab. 1
Table S1. Input variables used to calculate S(z) based on Luochuan paleosol samples of the last 800 ky, as well as measurements of magnetic susceptibility and back-calculated S(z) estimates.
Paleosol Unit	Marine Isotope Stage	SamplingDepth	1Age	MS	2δ13Ccarb		δ13CSOM		3ice core pCO2		4R (pCO2/S(z))			5S(z)
		(m)	(Ma)	(108m-3kg-1)	(‰)	±1σ	(‰)	±1σ	(ppm)	±1σ	Medians	16th	84th	Medians (ppm)	16th	84th
S2	7	17.5	0.216289	107.97	-4.486	1.3	-22.381	1.4	236	15	0.664675	0.326286	1.13184	355.818	305.494	418.503
S2	7	18.29	0.236284	156.28	-7.145	1.3	-25.063	1.4	236	15	0.497518	0.254361	0.796404	475.432	411.35	556.288
S2	7	18.71	0.24245	98.64	-5.148	1.3	-22.723	1.4	236	15	0.575445	0.275994	1.00418	413.142	352.894	488.561
S3	9	22.1	0.295	223.47	-7.279	0.6	-23.688	0.8	252	18	0.345135	0.218943	0.497834	733.979	610.223	903.465
S3	9	22.31	0.30348	205.12	-6.291	0.6	-24.145	0.8	252	18	0.536982	0.39467	0.715254	470.743	404.338	551.116
S3	9	22.49	0.31012	195.82	-6.145	0.6	-23.345	0.8	252	18	0.473179	0.31882	0.635213	534.493	454.201	641.983
S3	9	22.7	0.317867	181.99	-6.403	0.6	-23.415	0.8	252	18	0.439942	0.295186	0.597227	574.253	483.771	689.049
S3	9	22.91	0.325613	181.96	-6.896	0.6	-24.652	0.8	252	18	0.493263	0.353479	0.648846	511.232	439.354	599.193
S3	9	23.09	0.332253	190	-7.695	0.6	-25.509	0.8	252	18	0.463603	0.353519	0.652195	544.167	467.67	634.995
S4	11	27.69	0.401759	136.86	-7.839	0.2	-25.4	0.4	265	13	0.419817	0.337179	0.501204	633.402	549.674	740.682
S4	11	28.3	0.410955	200.4	-8.284	0.2	-25.08	0.4	265	13	0.337825	0.311508	0.497853	786.59	667.675	941.366
S4	11	28.69	0.416834	217.82	-7.902	0.2	-24.493	0.4	265	13	0.329782	0.30213	0.497022	805.056	676.526	977.606
S4	11	28.9	0.42	226.81	-8.005	0.2	-24.584	0.4	265	13	0.327085	0.29946	0.490943	814.92	687.126	993.22
S5	13	34.9	0.478874	109	-6.129	0.3	-24.335	0.2	232	13	0.62162	0.444438	0.68748	374.923	325.935	436.357
S5	15	38.3	0.584017	116.83	-6.489	0.3	-25.588	0.2	242	13	0.626247	0.520728	0.758979	387.23	343.428	439.229
S5	15	38.51	0.589451	115.15	-6.922	0.3	-25.465	0.2	242	13	0.546989	0.442002	0.668846	443.206	389.649	507.544
S6	17	45.5	0.698167	135.75	-6.522	0.3	-25.14	0.2	227	7	0.576019	0.470099	0.683053	395.011	349.373	449.278
S7	19	49.3	0.771231	101.3	-6.979	0.6	-25.824	0.6	236	14	0.626245	0.494072	0.766483	378.307	330.869	435.613
S7	19	49.51	0.774623	112.9	-7.308	0.6	-25.534	0.6	236	14	0.541994	0.417444	0.674166	436.51	378.905	508.08
S7	19	49.69	0.777531	133.03	-7.824	0.6	-24.689	0.6	236	14	0.384876	0.271537	0.49978	615.51	518.129	742.789
S7	19	49.9	0.780923	132.1	-8	0.6	-26.202	0.6	236	14	0.506459	0.401041	0.65432	467.75	405.207	542.151
S7	19	50.29	0.787223	111.33	-6.687	0.6	-25.054	0.6	236	14	0.592983	0.474021	0.774788	399.045	347.181	462.651
1δ13C values (δ13Ccarb and δ13CSOM ) are reported in ‰ vs PDB, and ±1σ was determined by standard deviations from samples in the same paleosol unit.
2Mean pCO2 values of each interglacial episode based on ice core data, and ±1σ was determined by standard deviations.
3R values based on Monte Carlo simulations, and medians, as well as 16th and 84th percentiles (as 1σ) are presented here.
4S(z) values calculated based on the reversed paleobarometer equation and Monte Carlo simulations, and medians, as well as 16th and 84th percentiles (as 1σ) are presented here.

## Sheet: Tab. 2
Table S2. Input variables for PBUQ, and pCO2 estimates during 2.6-0.9 Ma.
Paleosol Unit	Marine Isotope Stage	SamplingDepth	Age	MS	1δ13Ccarb		δ13CSOM		2S(z)		3R (pCO2/S(z))			4pCO2
		(m)	(Ma)	(108m-3kg-1)	(‰)	±1σ	(‰)	±1σ	Medians	±1σ	Medians	16th	84th	Medians (ppm)	16th	84th	2.5th	97.5th
S9	25	54.1	0.866025	115.57	-5.898	0.675623	-23.952	0.839976	422.459	87.6904	0.670065	0.46328	0.873675	275.505	178.004	386.098	107.282	537.062
S9	25	63.49	0.936376	112.37	-6.33	0.675623	-25.984	0.839976	413.943	86.8664	0.743147	0.564619	0.919317	303.018	208.742	401.845	141.26	531.277
S9	25	63.67	0.940401	146.08	-7.52	0.675623	-24.912	0.839976	503.651	96.2488	0.437794	0.296589	0.580876	216.847	137.363	302.849	78.1884	410.74
S9	25	64.31	0.954712	136.475	-7.316	0.675623	-25.917	0.839976	478.09	93.4272	0.577129	0.42199	0.731235	271.305	185.347	364.798	121.088	486.592
S9	25	64.4	0.956725	125.58	-6.647	0.675623	-24.933	0.839976	449.097	90.3639	0.583227	0.418048	0.750609	257.244	171.442	352.55	106.339	471.701
S11	31	68.19	1.01607	149.47	-6.884	0.859024	-25.604	0.680268	512.672	97.2698	0.603314	0.43294	0.772836	301.683	204.402	416.145	132.603	567.235
S11	31	68.31	1.01869	162.98	-7.226	0.859024	-24.322	0.680268	548.624	101.458	0.41947	0.265023	0.572977	225.039	135.304	324.776	71.1565	453.295
S11	31	68.55	1.02393	136.15	-6.296	0.859024	-24.801	0.680268	477.226	93.3337	0.590573	0.417052	0.762296	275.907	180.855	378.806	110.563	514.674
S11	31	68.73	1.02787	121.45	-5.636	0.859024	-25.079	0.680268	438.107	89.2437	0.741173	0.536665	0.940285	316.924	214.392	433.219	142.204	585.873
S11	31	68.8	1.0294	108.9	-5.146	0.859024	-23.839	0.680268	404.709	85.9905	0.699197	0.489237	0.906417	273.66	179.417	385.736	112.083	538.907
S12	33	70.09	1.05905	105.13	-6.085	0.540808	-26.014	0.363666	394.677	85.0602	0.81007	0.651796	0.9674	315.036	226.746	413.564	159.286	533.812
S12	33	70.45	1.06745	105	-6.605	0.540808	-25.819	0.363666	394.331	85.0286	0.627534	0.509566	0.746218	245.487	176.294	318.899	121.463	405.917
S12	33	70.63	1.07165	102	-6.303	0.540808	-25.267	0.363666	386.347	84.3054	0.635563	0.510503	0.762967	242.54	172.927	317.4	121.65	406.813
S13	35	75.43	1.16807	153.52	-7.762	1.3228	-25.188	0.491121	523.45	98.5058	0.427121	0.24635	0.607375	211.68	120.86	326.272	53.7913	480.732
S13	35	75.61	1.17556	190.34	-7.941	1.3228	-25.136	0.491121	621.433	110.454	0.400773	0.219864	0.579446	236.167	129.637	368.295	52.7882	543.11
S13	35	76.15	1.19418	185.37	-6.487	1.3228	-24.495	0.491121	608.207	108.774	0.583397	0.340335	0.822405	333.811	196.934	507.671	101.649	763.324
S15	39	84.66	1.2761	92.848	-5.91	0.28198	-24.782	0.678596	361.992	82.1933	0.647771	0.525109	0.768059	233.822	165.437	302.487	113.886	383.79
S15	39	84.75	1.27678	94.146	-5.912	0.28198	-24.22	0.678596	365.447	82.484	0.586921	0.468047	0.70558	213.326	148.393	278.451	99.1887	357.252
S15	39	84.84	1.27813	95.444	-5.792	0.28198	-24	0.678596	368.901	82.7776	0.584219	0.461959	0.708688	214.342	149.119	280.725	99.6327	360.533
S15	39	85.06	1.28143	98.04	-5.512	0.28198	-22.994	0.678596	375.809	83.3738	0.536134	0.40073	0.671623	199.785	134.196	268.599	87.1282	351.569
S15	39	85.15	1.28278	86.5025	-5.267	0.28198	-23.538	0.678596	345.106	80.8166	0.644833	0.507595	0.781879	221.258	152.95	292.62	100.052	378.073
S16	41	87.99	1.3293	117.487	-7.361	0.701101	-25.016	1.06903	427.56	88.1912	0.468466	0.305356	0.62962	196.033	119.21	282.118	65.4969	388.473
S16	41	88.08	1.33059	120.81	-6.955	0.701101	-25.829	1.06903	436.404	89.0722	0.629814	0.448672	0.812715	268.736	177.41	369.719	109.31	487.503
S16	41	88.35	1.33446	97.65	-6.154	0.701101	-23.847	1.06903	374.771	83.2835	0.546648	0.354195	0.741564	201.323	119.844	291.244	63.219	407.886
S16	41	88.44	1.33575	90.04	-5.826	0.701101	-24.76	1.06903	354.52	81.5749	0.716072	0.506266	0.92993	249.135	160.669	353.179	96.2284	474.699
S16	41	88.53	1.33703	82.43	-5.811	0.701101	-23.07	1.06903	334.269	79.9728	0.519523	0.323288	0.716415	169.245	95.889	250.05	44.2628	358.511
S18	45	91.29	1.38635	107.71	-6.856	0.448232	-25.243	0.571552	401.542	85.6944	0.536964	0.423243	0.647953	214.229	150.812	280.687	103.629	356.717
S18	45	91.41	1.38943	111.525	-6.817	0.448232	-24.623	0.571552	411.695	86.6514	0.48063	0.37011	0.58951	196.942	136.354	259.94	90.505	337.543
S18	45	91.68	1.39635	105.02	-6.214	0.448232	-23.821	0.571552	394.384	85.0334	0.488588	0.369263	0.610125	190.641	130.303	256.627	86.1234	330.856
S18	45	91.77	1.39866	100.435	-5.806	0.448232	-24.434	0.571552	382.183	83.934	0.620312	0.492892	0.748761	234.713	164.498	307.51	114.941	394.817
S19	47	92.59	1.42064	90.21	-6.033	0.85712	-25.697	0.565606	354.972	81.612	0.754173	0.558512	0.947692	261.451	176.183	360.272	114.32	486.817
S19	47	92.68	1.4239	99.345	-5.73	0.85712	-24.278	0.565606	379.282	83.6778	0.652255	0.458913	0.844519	240.545	156.436	337.163	98.4112	465.547
S19	47	92.77	1.42716	108.48	-6.96	0.85712	-25.266	0.565606	403.592	85.8857	0.548838	0.390024	0.70772	216.458	141.971	300.618	90.0625	406.986
S19	47	92.95	1.43368	131.88	-6.799	0.85712	-25.197	0.565606	465.862	92.1167	0.553544	0.391878	0.715992	252.883	168.154	348.983	107.107	470.726
S21	51	95.35	1.516	60.65	-6.326	0.277861	-25.642	1.07025	276.309	76.0337	0.694832	0.542948	0.845866	190.96	125.285	259.392	73.4967	340.599
S21	51	95.55	1.5192	72.34	-6.383	0.277861	-25.802	1.07025	307.418	78.0237	0.703307	0.551028	0.853358	214.553	144.282	287.953	91.7417	372.165
S21	51	95.65	1.5208	72.19	-6.335	0.277861	-25.172	1.07025	307.018	77.9963	0.606097	0.466505	0.74459	185.792	121.163	250.65	75.0001	331.637
S22	55	99.62	1.60617	101.397	-6.9	0.24911	-25.224	1.02741	384.742	84.1617	0.523218	0.393492	0.650659	200.665	136.146	267.992	86.01	344.16
S22	55	100.79	1.64703	91.1	-6.458	0.24911	-24.977	1.02741	357.341	81.8067	0.565195	0.432235	0.701676	201.12	134.458	269.558	83.4174	346.63
S22	55	101.05	1.65026	92.6	-6.214	0.24911	-24.658	1.02741	361.332	82.1381	0.585469	0.443687	0.726115	209.814	140.632	281.19	90.9446	367.885
S22	55	101.65	1.65058	88.7	-6.612	0.24911	-25.176	1.02741	350.954	81.2849	0.573102	0.437378	0.710404	200.361	134.133	268.405	85.4033	347.893
S23	59	106.45	1.71615	75.2	-5.793	0.406188	-23.878	0.439149	315.028	78.5551	0.587523	0.464888	0.710415	183.829	124.57	245.423	79.9731	320.864
S23	59	106.55	1.71861	81.99	-5.231	0.406188	-23.643	0.439149	333.098	79.8836	0.668492	0.533753	0.803768	220.199	153.066	291.341	101.313	377.21
S23	59	106.65	1.72107	75	-4.915	0.406188	-23.197	0.439149	314.496	78.5174	0.674204	0.535868	0.811174	210	142.373	278.591	93.6952	364.759
S23	59	106.75	1.72352	68.01	-5.019	0.406188	-22.788	0.439149	295.895	77.2519	0.60172	0.466914	0.738238	176.71	116.702	239.304	72.0438	319.221
S23	59	106.85	1.72598	64.67	-5.739	0.406188	-23.673	0.439149	287.007	76.6842	0.574975	0.450422	0.69899	163.216	108.364	221.309	66.9975	293.034
S25	65-67	110.12	1.8091	96.79	-5.371	0.748834	-24.318	0.395438	372.483	83.0852	0.701004	0.527506	0.876353	255.568	176.042	347.99	114.815	467.497
S25	65-67	110.48	1.82415	125.66	-6.555	0.748834	-24.313	0.395438	449.31	90.3858	0.514446	0.365628	0.659542	225.762	150.149	309.469	95.6112	419.653
S25	65-67	110.57	1.82791	125.357	-6.158	0.748834	-24.253	0.395438	448.503	90.3027	0.575014	0.419115	0.733903	251.479	171.583	346.032	110.956	461.875
S26	73	113.53	1.92958	81.09	-4.615	0.167249	-23.074	0.239517	330.703	79.7022	0.692702	0.586541	0.799799	228.814	163.935	294.123	112.59	371.874
S26	73	113.71	1.9354	82.73	-4.578	0.167249	-23.247	0.239517	335.067	80.0339	0.764187	0.643627	0.882291	254.343	185.281	329.055	126.009	414.621
S26	73	114.07	1.94705	90.8267	-4.974	0.167249	-23.576	0.239517	356.613	81.7467	0.710586	0.603504	0.818633	252.457	186.734	322.642	131.078	401.41
S26	73	114.34	1.95578	96.98	-4.857	0.167249	-23.534	0.239517	372.988	83.1289	0.704475	0.597807	0.811405	261.603	192.043	334.115	136.488	412.059
S26	73	114.52	1.96161	91.67	-4.699	0.167249	-23.627	0.239517	358.858	81.9322	0.772604	0.656852	0.888368	274.65	202.096	352.31	140.965	436.449
S27	77	117.65	2.0435	68.28	-5.948	0.997663	-23.246	0.274877	296.613	77.2989	0.515239	0.322656	0.7054	147.27	82.9133	222.121	43.0043	336.92
S27	77	117.95	2.04986	71.29	-5.092	0.997663	-22.863	0.274877	304.623	77.8329	0.632379	0.406892	0.856874	184.936	109.118	277.203	58.9721	407.067
S27	77	118.05	2.05198	71.43	-5.17	0.997663	-23.632	0.274877	304.996	77.8582	0.740159	0.496915	0.979803	216.748	132.654	318.76	78.4533	462.11
S28	79-81	120.05	2.10356	63.57	-5.63	0.649942	-24.278	0.61171	284.079	76.5026	0.672814	0.505996	0.838706	188.108	120.002	262.953	71.8432	354.934
S28	79-81	120.45	2.11444	67.04	-4.743	0.649942	-23.172	0.61171	293.313	77.0845	0.690643	0.511435	0.86861	199.223	128.829	275.678	79.1622	376.328
S28	79-81	121.05	2.13078	62.14	-4.22	0.649942	-23.923	0.61171	280.274	76.2706	1.03182	0.783843	1.27424	282.479	184.043	393.551	112.028	533.919
S30	87	124.32	2.25466	66.7267	-4.686	0.880076	-24.629	0.815523	292.48	77.0309	0.955919	0.684231	1.22634	270.103	173.04	386.044	102.96	545.034
S30	87	124.41	2.26288	74.8233	-5.11	0.880076	-23.451	0.815523	314.026	78.4842	0.679094	0.451192	0.90303	206.864	125.712	299.304	71.2701	424.225
S30	87	124.78	2.29668	103.96	-6.486	0.880076	-24.485	0.815523	391.563	84.7762	0.553174	0.364875	0.740642	210.725	129.486	305.991	73.4389	425.552
S31	89-91	125.59	2.34174	72.485	-4.466	0.563136	-23.787	0.180561	307.803	78.0502	0.831085	0.660743	1.00113	251.499	173.545	339.13	112.873	446.986
S31	89-91	126.31	2.34966	85.38	-5.682	0.563136	-23.542	0.180561	342.119	80.5808	0.55602	0.423308	0.684324	187.162	126.008	253.971	82.221	340.588
S31	89-91	126.4	2.35065	86.27	-5.701	0.563136	-23.526	0.180561	344.487	80.7675	0.532556	0.411565	0.656963	181.334	122.99	241.665	79.2565	318.68
S31	89-91	126.49	2.35164	87.16	-4.988	0.563136	-23.822	0.180561	346.856	80.9558	0.696583	0.552139	0.840391	238.358	166.863	317.341	111.297	411.071
S31	89-91	126.67	2.35362	76.38	-4.707	0.563136	-23.935	0.180561	318.169	78.7793	0.763825	0.611383	0.917585	240.687	166.193	320.27	110.106	414.794
S32	101-103	135.9	2.54991	190.8	-6.787	1.55849	-24.057	0.681039	622.657	110.61	0.464349	0.22296	0.701962	266.397	132.8	444.669	37.4998	696.061
S32	101-103	135.99	2.55332	198.805	-7.167	1.55849	-24.145	0.681039	643.96	113.356	0.417798	0.189157	0.639401	246.574	115.244	419.636	28.7635	659.724
S32	101-103	136.17	2.56014	180.785	-7.306	1.55849	-24.317	0.681039	596.006	107.242	0.413929	0.186803	0.639195	227.699	104.622	384.561	22.0325	598.838
S32	101-103	136.35	2.56696	146.585	-4.305	1.55849	-23.055	0.681039	504.995	96.4001	0.825909	0.431934	1.20375	376.775	204.367	617.51	96.6745	1026.41
S32	101-103	136.62	2.57718	116.5	-4.221	1.55849	-22.843	0.681039	424.934	87.9328	0.905113	0.460477	1.32026	341.215	182.135	573.164	81.8607	989.978
1All δ13C values are reported in ‰ vs PDB, with 1σ determined by standard deviations from samples in the same paleosol unit.
2S(z) estimates based on the MS-S(z) regression equation, with 1σ error determined by Gassusian error propagation (see Supplementary Informaiton).
3R estimates using PBUQ, and medians, as well as 16th and 84th percentiles (as 1σ) are presented here.
4pCO2 estimates using PBUQ, and medians as well as 16th and 84th percentiles (as 1σ) and 2.5th and 97.5th percentiles (as 2σ) errors were presented here.
